# Supplementary material for: A Portable, Negative-Pressure Actuated, Dynamically Tunable Microfluidic Droplet Generator
Source: Micromachines (Basel). 2022 Oct 25;13(11):1823. doi: 10.3390/mi13111823 (PMC9697964; doi:10.3390/mi13111823)
Supplement: Supplementary file 1 [file micromachines-13-01823-s001.zip]

Archive with 1 entries (1 files):
- micromachines-1960590-supplementary.pdf
